# Supplementary material for: A chromatin-associated pool of Aurora A controls kinetochore-microtubule attachments to ensure chromosome biorientation
Source: Sci Adv. 2026 May 6;12(19):eaed5283. doi: 10.1126/sciadv.aed5283 (PMC13148335; doi:10.1126/sciadv.aed5283)
Supplement: Supplementary file 2 — Movies S1 to S3 [file sciadv.aed5283_movies_s1_to_s3.zip]

Archive with 3 entries (3 files):
- sciadv.aed5283_movie_s1.mp4
- sciadv.aed5283_movie_s2.mp4
- sciadv.aed5283_movie_s3.mp4
